# Supplementary material for: Untargeted Metabolomic Profiling Reveals Differentially Expressed Serum Metabolites and Pathways in Type 2 Diabetes Patients with and without Cognitive Decline: A Cross-Sectional Study
Source: Int J Mol Sci. 2024 Feb 13;25(4):2247. doi: 10.3390/ijms25042247 (PMC10889568; doi:10.3390/ijms25042247)
Supplement: Supplementary file 1 [file ijms-25-02247-s001.zip]

Archive with 1 entries (1 files):
- ijms-2849768-supplementary.pdf
